# Supplementary material for: An Interactive Process for Delivering Pharmacologic Interventions for Migraine Headache to First-Year Medical Students
Source: MedEdPORTAL. 2020 Feb 7;16:10877. doi: 10.15766/mep_2374-8265.10877 (PMC7012313; doi:10.15766/mep_2374-8265.10877)
Supplement: Supplementary file 1 — A. Migraine Facilitator Guide.docx B. Advance Preparation Materials.docx C. Student Migraine Presentation.pptx D. Facilitator Migraine Presentation.pptx [file mep-16-10877-s001.zip]

Archive with 5 entries (5 files):
- _Educational_Summary_Report_10877.pdf
- A. Migraine Facilitator Guide.docx
- B. Advance Preparation Materials.docx
- C. Student Migraine Presentation.pptx
- D. Facilitator Migraine Presentation.pptx
